# Supplementary material for: 2,5-Dichloro­anilinium 4-chloro­benzene­sulfonate
Source: Acta Crystallogr Sect E Struct Rep Online. 2011 Mar 26;67(Pt 4):o967. doi: 10.1107/S1600536811010518 (PMC3099771; doi:10.1107/S1600536811010518)
Supplement: Supplementary file 2 [file e-67-0o967-Isup2.hkl]

# 
# h,k,l, Fc-squared, Fo-squared, sigma(Fo-squared) and status flag 
# 
data_I
_shelx_title ' S54 P21/M' 
_shelx_refln_list_code          4 
_shelx_F_calc_maximum      205.69 
_exptl_crystal_F_000       360.00 
_reflns_d_resolution_high  0.8002 
 
loop_ 
 _symmetry_equiv_pos_as_xyz 
 'x, y, z' 
 '-x, y+1/2, -z' 
 '-x, -y, -z' 
 'x, -y-1/2, z' 
 
_cell_length_a     9.7920 
_cell_length_b     6.8020 
_cell_length_c    10.8790 
_cell_angle_alpha  90.000 
_cell_angle_beta   94.260 
_cell_angle_gamma  90.000 
 
_shelx_F_squared_multiplier     1.000 
 
loop_ 
 _refln_index_h 
 _refln_index_k 
 _refln_index_l 
 _refln_F_squared_calc 
 _refln_F_squared_meas 
 _refln_F_squared_sigma 
 _refln_observed_status 
   2   0   0     1757.35     1896.52      7.61 o 
   3   0   0     1830.85     2068.71      8.13 o 
   4   0   0      146.10      146.30      3.82 o 
   5   0   0     2694.71     2941.90      4.71 o 
   6   0   0      148.31      126.34      1.12 o 
   7   0   0      235.12      206.96      1.51 o 
   8   0   0      725.57      621.35      4.18 o 
   9   0   0       55.74       69.18      1.15 o 
  10   0   0       10.19        6.34      0.71 o 
  11   0   0      479.27      443.52      4.85 o 
  12   0   0       37.54       35.27      1.78 o 
   1   1   0      584.14      647.08      1.99 o 
   2   1   0      184.63      172.01      1.96 o 
   3   1   0      151.97      137.99      0.88 o 
   4   1   0     4511.73     4784.52     15.83 o 
   5   1   0      138.31      172.35      1.58 o 
   6   1   0      537.94      515.04      4.96 o 
   7   1   0       52.10       51.82      0.73 o 
   8   1   0        2.86       14.64      6.89 o 
   9   1   0      156.56      180.76      1.84 o 
  10   1   0       47.19       47.51      1.52 o 
  11   1   0        9.75        6.73      0.88 o 
  12   1   0       15.53       18.02      1.14 o 
   0   2   0    42309.18    39081.47    102.23 o 
   1   2   0      229.29      215.27      1.53 o 
   2   2   0       62.20       49.75      0.88 o 
   3   2   0       77.80       79.57      1.15 o 
   4   2   0       40.51       45.09      1.09 o 
   5   2   0      473.35      521.41      5.11 o 
   6   2   0      242.85      216.59      1.98 o 
   7   2   0        5.55        6.52      0.49 o 
   8   2   0      919.71      903.73      3.98 o 
   9   2   0       29.24       36.17      0.72 o 
  10   2   0       17.85       19.69      0.77 o 
  11   2   0      435.50      435.77      2.46 o 
   1   3   0       78.38       78.06      1.01 o 
   2   3   0      392.37      422.13      7.87 o 
   3   3   0        4.01        4.53      0.27 o 
   4   3   0      501.26      479.69      2.30 o 
   5   3   0       86.72      104.05      1.57 o 
   6   3   0       20.41       20.23      0.67 o 
   7   3   0        5.23        5.72      0.54 o 
   8   3   0        8.36        9.81      0.97 o 
   9   3   0        3.39        4.85      0.63 o 
  10   3   0        9.49        9.95      0.72 o 
  11   3   0       42.50       38.95      1.76 o 
   0   4   0     8577.70     7992.85     50.32 o 
   1   4   0      148.71      164.52      6.85 o 
   2   4   0      109.87      123.32      1.91 o 
   3   4   0       29.56       26.65      1.15 o 
   4   4   0      138.15      137.30      2.10 o 
   5   4   0      203.84      200.96      2.58 o 
   6   4   0      137.14      125.39      2.26 o 
   7   4   0        9.30       11.56      1.31 o 
   8   4   0      353.53      380.59      4.13 o 
   9   4   0       46.12       50.34      1.96 o 
  10   4   0       16.58       16.99      1.62 o 
   1   5   0       85.60       87.28      1.18 o 
   2   5   0        0.85        2.36      0.71 o 
   3   5   0       75.90       78.61      1.76 o 
   4   5   0      393.40      351.41      3.45 o 
   5   5   0       38.18       35.40      1.52 o 
   6   5   0       78.58       87.83      2.15 o 
   7   5   0        0.41        1.03      1.17 o 
   8   5   0       11.03       10.15      1.35 o 
   9   5   0        9.30        8.23      1.46 o 
   0   6   0     2277.06     2091.50      8.23 o 
   1   6   0      104.79      119.78      1.58 o 
   2   6   0      115.42      125.27      1.74 o 
   3   6   0       44.81       42.54      1.14 o 
   4   6   0      109.68      108.84      5.56 o 
   5   6   0      144.43      134.06      2.54 o 
   6   6   0       26.11       27.90      1.65 o 
   7   6   0       18.55       18.20      1.59 o 
   8   6   0       43.25       47.08      2.00 o 
   1   7   0       13.46       11.43      0.96 o 
   2   7   0        0.13        0.40      0.83 o 
   3   7   0       18.81       18.45      2.00 o 
   4   7   0       74.35       61.24      5.26 o 
   5   7   0        7.36        5.09      1.27 o 
   6   7   0        6.09        7.54      1.49 o 
   0   8   0      318.84      251.35      3.50 o 
   1   8   0       18.63       24.81      1.27 o 
   2   8   0        2.01        3.02      1.01 o 
   3   8   0        0.51        0.40      0.89 o 
   4   8   0       27.38       27.03      1.86 o 
 -12   0   1       87.40      100.20      2.38 o 
 -11   0   1      122.95      122.75      2.49 o 
 -10   0   1        5.86        4.03      0.66 o 
  -9   0   1       21.45       30.87      1.35 o 
  -8   0   1      293.43      297.65      1.60 o 
  -7   0   1       10.27        8.84      0.46 o 
  -6   0   1     1476.01     1540.30      7.93 o 
  -5   0   1      750.05      865.99      2.06 o 
  -4   0   1      472.67      558.07      4.56 o 
  -3   0   1     6301.01     6424.11     28.99 o 
  -2   0   1       11.53       12.45      0.60 o 
  -1   0   1        0.27        2.11      0.22 o 
   1   0   1      737.10      722.09      1.92 o 
   2   0   1     1079.31     1198.22      3.25 o 
   3   0   1      169.68      160.22      1.03 o 
   4   0   1      131.87      132.50      3.11 o 
   5   0   1     3379.94     3398.31      4.85 o 
   6   0   1      120.60      111.14      1.57 o 
   7   0   1       24.54       32.62      1.18 o 
   8   0   1      261.26      223.41      2.67 o 
   9   0   1       76.10       70.57      1.71 o 
  10   0   1        0.68        0.44      0.87 o 
  11   0   1       23.60       23.00      1.15 o 
  12   0   1        1.81        1.17      0.80 o 
 -12   1   1        0.52        1.60      0.88 o 
 -11   1   1       60.48       55.54      1.48 o 
 -10   1   1        2.23        1.03      0.62 o 
  -9   1   1      103.57      107.12      0.96 o 
  -8   1   1     1026.01      995.26      4.88 o 
  -7   1   1       37.75       39.64      0.52 o 
  -6   1   1      139.30      139.56      1.39 o 
  -5   1   1     4100.18     4285.63     10.14 o 
  -4   1   1       27.51       27.46      0.81 o 
  -3   1   1     1129.73     1097.17      4.42 o 
  -2   1   1     1354.14     1376.12      1.73 o 
  -1   1   1     1110.90     1155.41      2.67 o 
   0   1   1      261.64      278.53      1.07 o 
   1   1   1      373.32      350.67      1.52 o 
   2   1   1        4.01        1.90      0.28 o 
   3   1   1     7196.10     7310.54    235.69 o 
   4   1   1     1036.25     1145.35      7.15 o 
   5   1   1      625.30      593.73      5.67 o 
   6   1   1      438.87      457.04      4.68 o 
   7   1   1       30.06       31.68      0.83 o 
   8   1   1       84.09       88.88      1.33 o 
   9   1   1       99.57      105.10      1.46 o 
  10   1   1       15.49       13.55      1.03 o 
  11   1   1      315.74      310.97      3.73 o 
  12   1   1       67.64       69.08      1.03 o 
 -11   2   1      223.29      233.10      1.89 o 
 -10   2   1        0.01       -0.24      0.61 o 
  -9   2   1       87.48      102.50      1.14 o 
  -8   2   1       20.91       23.47      0.78 o 
  -7   2   1        0.29        0.69      0.35 o 
  -6   2   1      261.05      256.44      1.68 o 
  -5   2   1      211.59      232.22      1.15 o 
  -4   2   1        1.88        3.10      0.32 o 
  -3   2   1     1169.79     1141.59      1.92 o 
  -2   2   1       42.25       45.89      1.10 o 
  -1   2   1      992.43     1149.41      2.81 o 
   0   2   1        1.63        9.84      2.19 o 
   1   2   1        1.23        2.22      0.51 o 
   2   2   1       45.71       53.00      0.93 o 
   3   2   1       53.19       56.39      1.07 o 
   4   2   1      173.64      196.22      2.03 o 
   5   2   1     2868.67     2998.69      5.64 o 
   6   2   1        3.72        3.76      0.46 o 
   7   2   1       58.09       51.91      1.02 o 
   8   2   1      162.13      154.72      1.69 o 
   9   2   1        0.07        0.72      0.67 o 
  10   2   1       10.16       11.43      0.58 o 
  11   2   1       45.09       47.00      1.21 o 
 -11   3   1       29.27       29.29      1.15 o 
 -10   3   1       11.96       15.05      0.77 o 
  -9   3   1       17.72       18.02      0.71 o 
  -8   3   1      735.21      750.37      4.67 o 
  -7   3   1       81.99       72.86      0.80 o 
  -6   3   1      151.71      150.48      1.09 o 
  -5   3   1     3180.75     3348.90      6.81 o 
  -4   3   1       65.27       76.57      0.88 o 
  -3   3   1      805.09      786.04      1.65 o 
  -2   3   1        0.52        1.53      0.23 o 
  -1   3   1      304.18      289.22      3.17 o 
   0   3   1      162.31      181.13      2.21 o 
   1   3   1      327.00      433.22      2.71 o 
   2   3   1       14.67       15.93      0.81 o 
   3   3   1     1021.09      989.67      4.45 o 
   4   3   1      360.91      365.27      2.99 o 
   5   3   1       59.08       58.02      1.54 o 
   6   3   1       20.84       20.38      1.25 o 
   7   3   1       20.62       19.74      1.27 o 
   8   3   1        0.06        2.34      1.13 o 
   9   3   1       97.04      101.47      1.16 o 
  10   3   1        0.18        0.23      0.63 o 
  11   3   1      275.22      297.99      2.72 o 
 -10   4   1        5.64        6.79      1.46 o 
  -9   4   1       41.96       47.13      1.85 o 
  -8   4   1        6.90        6.93      0.84 o 
  -7   4   1       18.08       20.36      1.38 o 
  -6   4   1      109.56      110.89      2.10 o 
  -5   4   1      181.82      179.34      2.36 o 
  -4   4   1        8.40        6.68      0.98 o 
  -3   4   1      395.84      387.17      3.02 o 
  -2   4   1       57.98       58.81      0.89 o 
  -1   4   1      108.07      112.95      1.91 o 
   0   4   1       10.21        8.14      0.71 o 
   1   4   1       64.88       72.67      3.47 o 
   2   4   1        9.02        7.75      0.84 o 
   3   4   1       48.58       44.68      1.30 o 
   4   4   1       16.00       17.66      1.12 o 
   5   4   1      875.09      917.42      5.43 o 
   6   4   1       69.89       76.11      1.94 o 
   7   4   1       39.85       41.33      1.66 o 
   8   4   1      105.66      105.92      2.50 o 
   9   4   1        0.10        0.66      1.23 o 
  10   4   1        8.22        9.41      1.53 o 
  -9   5   1       34.15       32.99      1.86 o 
  -8   5   1      174.47      167.19      2.99 o 
  -7   5   1        4.76        5.22      1.30 o 
  -6   5   1      144.46      152.76      2.53 o 
  -5   5   1      484.33      482.01      4.12 o 
  -4   5   1       18.59       22.70      1.38 o 
  -3   5   1       62.12       61.95      1.10 o 
  -2   5   1      153.53      149.63      5.13 o 
  -1   5   1      190.28      175.15      1.59 o 
   0   5   1       38.62       31.54      1.29 o 
   1   5   1       15.84       16.52      1.06 o 
   2   5   1       69.93       72.04      1.19 o 
   3   5   1      693.91      689.40      4.61 o 
   4   5   1      134.04      130.41      2.30 o 
   5   5   1      224.30      222.12      3.05 o 
   6   5   1       34.13       34.38      1.72 o 
   7   5   1       10.96        8.15      1.40 o 
   8   5   1       28.02       27.05      1.66 o 
   9   5   1       41.25       47.55      2.16 o 
  -8   6   1        7.59        7.42      1.50 o 
  -7   6   1        8.99       12.46      1.50 o 
  -6   6   1       66.76       65.44      1.97 o 
  -5   6   1       99.66       88.96      2.14 o 
  -4   6   1       37.30       35.88      1.31 o 
  -3   6   1      170.28      161.94      9.36 o 
  -2   6   1        9.78       10.52      0.81 o 
  -1   6   1        6.62        9.03      0.83 o 
   0   6   1       31.51       28.71      1.65 o 
   1   6   1      175.61      184.07      4.77 o 
   2   6   1       25.72       22.14      0.97 o 
   3   6   1       17.67       15.07      0.93 o 
   4   6   1       16.80       21.00      1.52 o 
   5   6   1      128.06      116.33      2.54 o 
   6   6   1       96.57      112.86      2.68 o 
   7   6   1        1.44        1.30      1.34 o 
   8   6   1       36.59       30.30      1.92 o 
  -6   7   1       37.84       36.96      1.73 o 
  -5   7   1      112.44      101.97      2.48 o 
  -4   7   1        1.84        2.07      1.28 o 
  -3   7   1        7.68        8.42      0.88 o 
  -2   7   1       25.63       24.55      1.32 o 
  -1   7   1       68.64       60.16      1.93 o 
   0   7   1        1.73        0.92      0.82 o 
   1   7   1        0.43        1.77      0.88 o 
   2   7   1       29.27       30.35      1.14 o 
   3   7   1      109.87      107.88      7.04 o 
   4   7   1       30.73       29.63      2.17 o 
   5   7   1       55.66       57.41      4.82 o 
   6   7   1        2.14        3.24      1.56 o 
  -4   8   1        0.02        0.13      1.47 o 
  -3   8   1        4.49        3.76      1.29 o 
  -2   8   1        6.31        6.41      1.47 o 
  -1   8   1        5.90        3.38      0.92 o 
   0   8   1        1.92        2.83      0.99 o 
   1   8   1       30.27       33.26      1.35 o 
   2   8   1        0.20       -0.97      0.97 o 
   3   8   1        0.81        0.40      1.39 o 
 -12   0   2        1.99        0.58      1.21 o 
 -11   0   2       19.28       19.89      1.76 o 
 -10   0   2        0.79        3.86      1.09 o 
  -9   0   2       97.44      115.35      1.13 o 
  -8   0   2       96.30       86.46      1.43 o 
  -7   0   2        0.01        0.02      0.50 o 
  -6   0   2      769.81      777.02      2.36 o 
  -5   0   2     1270.83     1295.44      9.20 o 
  -4   0   2     1445.13     1538.39      3.89 o 
  -3   0   2       14.88       17.20      0.35 o 
  -2   0   2     1786.99     1834.72      4.20 o 
  -1   0   2       15.24       31.19      0.45 o 
   0   0   2     1021.30     1070.38      2.43 o 
   1   0   2      957.96      922.53      1.89 o 
   2   0   2      330.60      330.41      1.84 o 
   3   0   2        6.73        5.99      0.52 o 
   4   0   2      833.79      884.33      5.11 o 
   5   0   2       69.57       71.96      0.84 o 
   6   0   2     2389.69     2263.02      7.36 o 
   7   0   2       28.15       32.02      1.27 o 
   8   0   2       10.78       12.46      1.08 o 
   9   0   2       91.21       94.70      2.03 o 
  10   0   2       13.07        9.65      1.16 o 
  11   0   2        0.65       -0.36      1.27 o 
 -12   1   2        0.60        0.31      1.04 o 
 -11   1   2      597.09      591.91      6.65 o 
 -10   1   2        1.13        1.07      0.81 o 
  -9   1   2      176.00      190.74      2.11 o 
  -8   1   2      451.20      429.81      1.71 o 
  -7   1   2        1.53        1.47      0.34 o 
  -6   1   2      910.63      890.49      3.62 o 
  -5   1   2      755.99      821.38      3.06 o 
  -4   1   2       80.33       72.99      0.52 o 
  -3   1   2     1986.22     1954.56      2.44 o 
  -2   1   2     2283.90     2304.77      3.98 o 
  -1   1   2      342.69      355.33      2.48 o 
   0   1   2    18540.13    19651.76    653.73 o 
   1   1   2       50.13       53.14      0.42 o 
   2   1   2     3338.61     3190.28     10.55 o 
   3   1   2       80.22      101.80      0.89 o 
   4   1   2        8.00        9.85      0.47 o 
   5   1   2      103.80      123.37      1.10 o 
   6   1   2      799.87      745.22     10.69 o 
   7   1   2       33.37       37.61      2.07 o 
   8   1   2      689.97      647.83     14.70 o 
   9   1   2      176.08      158.14      1.81 o 
  10   1   2       11.59       10.86      0.80 o 
  11   1   2      297.98      285.04      2.68 o 
 -11   2   2       47.54       49.89      1.42 o 
 -10   2   2       11.20       11.45      0.68 o 
  -9   2   2        0.02        0.71      0.50 o 
  -8   2   2       72.28       70.04      1.29 o 
  -7   2   2      147.85      142.15      1.42 o 
  -6   2   2      199.78      187.23      1.53 o 
  -5   2   2     1492.82     1533.44      6.33 o 
  -4   2   2       60.80       68.68      1.49 o 
  -3   2   2       47.28       39.41      0.78 o 
  -2   2   2     3419.04     3586.35     17.30 o 
  -1   2   2      296.84      317.22      3.65 o 
   0   2   2     1957.19     2002.39     14.47 o 
   1   2   2       49.50       74.98      1.00 o 
   2   2   2      174.66      194.45      1.70 o 
   3   2   2      373.44      403.03      2.66 o 
   4   2   2      133.28      134.88      1.78 o 
   5   2   2        1.23        3.52      1.04 o 
   6   2   2      776.23      772.85      3.21 o 
   7   2   2       36.06       36.71      1.68 o 
   8   2   2       14.32       14.78      0.83 o 
   9   2   2       15.00       16.93      0.93 o 
  10   2   2       26.80       23.59      1.03 o 
  11   2   2       22.49       21.18      1.14 o 
 -11   3   2      461.40      472.96      5.14 o 
 -10   3   2       19.40       25.00      0.86 o 
  -9   3   2      189.33      191.22      1.61 o 
  -8   3   2      536.60      539.15      3.99 o 
  -7   3   2        2.25        2.35      0.57 o 
  -6   3   2      895.53      897.13      3.58 o 
  -5   3   2       29.89       31.03      0.90 o 
  -4   3   2      245.61      236.74      2.24 o 
  -3   3   2       54.62       43.74      3.60 o 
  -2   3   2      754.64      704.38      1.65 o 
  -1   3   2      435.65      487.63      4.05 o 
   0   3   2     3614.09     3685.60      8.91 o 
   1   3   2      142.00      141.93      1.66 o 
   2   3   2      270.90      268.48      2.27 o 
   3   3   2       18.12       15.03      0.87 o 
   4   3   2      101.98      100.85      1.73 o 
   5   3   2        5.33        6.20      0.97 o 
   6   3   2      425.09      416.31      3.82 o 
   7   3   2       13.72       18.47      1.38 o 
   8   3   2      418.16      415.48      4.22 o 
   9   3   2       60.12       62.33      2.09 o 
  10   3   2       36.41       36.40      1.88 o 
  11   3   2      165.80      173.76      1.88 o 
 -10   4   2       17.96       18.43      1.58 o 
  -9   4   2        1.52        0.59      0.81 o 
  -8   4   2       16.35       16.63      0.97 o 
  -7   4   2       65.57       70.57      1.87 o 
  -6   4   2      124.31      113.41      2.01 o 
  -5   4   2      478.63      466.80      3.62 o 
  -4   4   2       42.89       43.47      1.36 o 
  -3   4   2      102.12       96.34      1.09 o 
  -2   4   2      647.33      671.57     12.21 o 
  -1   4   2       35.31       37.94      0.56 o 
   0   4   2      477.02      479.37      1.64 o 
   1   4   2        0.67        1.46      0.79 o 
   2   4   2       28.50       27.78      1.13 o 
   3   4   2       21.77       23.05      1.09 o 
   4   4   2       85.91       92.39      1.89 o 
   5   4   2       20.80       20.55      1.36 o 
   6   4   2      344.31      354.33      3.77 o 
   7   4   2       19.53       20.21      1.56 o 
   8   4   2        0.82        2.41      1.28 o 
   9   4   2        1.43        2.35      1.36 o 
  10   4   2        0.34        0.39      1.48 o 
  -9   5   2       62.37       58.88      1.46 o 
  -8   5   2       69.48       71.23      2.05 o 
  -7   5   2       23.63       27.02      1.57 o 
  -6   5   2       98.64       90.92      2.00 o 
  -5   5   2       81.12       70.31      1.77 o 
  -4   5   2       76.95       74.44      1.79 o 
  -3   5   2      189.13      179.93      2.68 o 
  -2   5   2      435.79      415.40      4.42 o 
  -1   5   2       17.61       17.69      1.75 o 
   0   5   2     1583.13     1555.17     21.32 o 
   1   5   2        3.94        7.71      1.28 o 
   2   5   2      457.23      458.64      3.75 o 
   3   5   2       54.23       53.31      1.66 o 
   4   5   2       42.56       42.60      1.60 o 
   5   5   2       44.23       50.98      1.83 o 
   6   5   2      277.00      284.76      3.68 o 
   7   5   2       17.70       18.54      1.65 o 
   8   5   2       84.68       74.87      2.35 o 
   9   5   2       81.61       94.82      2.75 o 
  -8   6   2        9.20       11.61      1.43 o 
  -7   6   2        3.03        4.96      1.23 o 
  -6   6   2       51.36       48.50      1.76 o 
  -5   6   2       52.16       42.51      1.69 o 
  -4   6   2       61.69       57.08      1.79 o 
  -3   6   2       36.70       37.91      1.72 o 
  -2   6   2       14.94       15.52      0.86 o 
  -1   6   2        2.95        2.06      0.76 o 
   0   6   2       29.42       33.82      3.16 o 
   1   6   2       74.67       78.73      1.56 o 
   2   6   2        0.71       -0.26      0.84 o 
   3   6   2       20.57       19.99      1.04 o 
   4   6   2       79.75       72.86      2.10 o 
   5   6   2       48.57       45.93      2.04 o 
   6   6   2      176.57      180.24      3.28 o 
   7   6   2        6.49        9.52      1.59 o 
   8   6   2       17.21       17.97      1.85 o 
  -6   7   2       24.52       25.58      1.66 o 
  -5   7   2        7.37        5.26      1.39 o 
  -4   7   2       29.69       27.29      1.65 o 
  -3   7   2       15.78       12.64      1.52 o 
  -2   7   2       92.05       88.53      2.14 o 
  -1   7   2        2.82        6.59      1.53 o 
   0   7   2      294.44      285.08     23.93 o 
   1   7   2        1.04        2.87      0.94 o 
   2   7   2       81.16       78.65      2.75 o 
   3   7   2       12.53       10.53      1.02 o 
   4   7   2       16.43       17.20      1.36 o 
   5   7   2       14.35       14.47      1.79 o 
   6   7   2       73.52       78.95      2.52 o 
  -3   8   2       12.46       12.58      1.57 o 
  -2   8   2       17.94       17.96      1.57 o 
  -1   8   2        0.02        2.20      1.33 o 
   0   8   2       16.48       30.26      9.66 o 
   1   8   2        5.46        5.88      1.05 o 
   2   8   2        0.36       -0.26      1.66 o 
   3   8   2        0.25        0.01      1.19 o 
 -12   0   3       19.49       22.49      1.79 o 
 -11   0   3       19.68       17.92      1.79 o 
 -10   0   3       20.94       19.73      0.93 o 
  -9   0   3        4.70        3.35      0.80 o 
  -8   0   3      574.09      568.62      2.83 o 
  -7   0   3       54.03       49.21      0.75 o 
  -6   0   3      444.29      465.66      4.03 o 
  -5   0   3      861.71      850.14      2.94 o 
  -4   0   3       14.71       14.64      0.40 o 
  -3   0   3     1245.18     1159.91      3.26 o 
  -2   0   3      752.79      871.31     17.93 o 
  -1   0   3      256.96      279.67      2.03 o 
   0   0   3     2941.72     2863.90      4.77 o 
   1   0   3     2709.16     2636.34      9.51 o 
   2   0   3        5.65       33.85      0.85 o 
   3   0   3     2383.64     2138.28      5.72 o 
   4   0   3        6.67        5.98      0.66 o 
   5   0   3      915.56      843.48      4.29 o 
   6   0   3       93.63      104.77      1.83 o 
   7   0   3       34.98       29.61      1.41 o 
   8   0   3       26.02       27.07      1.26 o 
   9   0   3      533.86      481.29      4.33 o 
  10   0   3       50.03       50.08      1.79 o 
  11   0   3      670.84      702.79      5.87 o 
 -12   1   3       31.94       31.93      1.26 o 
 -11   1   3      158.83      169.22      2.07 o 
 -10   1   3      102.18       93.15      1.20 o 
  -9   1   3       86.92       85.91      1.12 o 
  -8   1   3       40.90       42.80      0.72 o 
  -7   1   3       10.10        9.84      0.52 o 
  -6   1   3      691.40      710.85      3.06 o 
  -5   1   3       83.95       85.49      0.59 o 
  -4   1   3      147.43      146.87      1.90 o 
  -3   1   3      813.86      791.53      3.20 o 
  -2   1   3      671.40      657.98      2.57 o 
  -1   1   3     1281.85     1208.03     15.19 o 
   0   1   3      182.74      200.98      0.95 o 
   1   1   3     1357.30     1384.26      4.12 o 
   2   1   3      935.43      929.08      2.04 o 
   3   1   3      300.72      315.33      1.61 o 
   4   1   3       34.20       33.71      4.79 o 
   5   1   3      734.57      698.14      2.84 o 
   6   1   3       56.71       47.70      1.03 o 
   7   1   3     1016.20      961.26     12.92 o 
   8   1   3      122.97      123.55      2.16 o 
   9   1   3      192.38      187.85      2.02 o 
  10   1   3        0.86        0.61      0.85 o 
  11   1   3        5.64        5.69      1.07 o 
 -11   2   3        1.76        1.85      1.09 o 
 -10   2   3      102.06      103.24      2.27 o 
  -9   2   3        1.41        1.47      0.52 o 
  -8   2   3      745.73      762.23      4.38 o 
  -7   2   3      258.15      262.81      2.69 o 
  -6   2   3      624.74      631.74      2.95 o 
  -5   2   3     1722.32     1668.39     12.99 o 
  -4   2   3        9.61       12.89      0.71 o 
  -3   2   3     2295.06     2224.02     21.85 o 
  -2   2   3       13.70       12.86      0.66 o 
  -1   2   3       19.22       21.47      0.62 o 
   0   2   3      129.60      112.25      6.54 o 
   1   2   3     1405.16     1323.57      7.51 o 
   2   2   3      354.10      354.98      2.03 o 
   3   2   3      552.81      467.35     10.94 o 
   4   2   3      123.34      118.07      1.76 o 
   5   2   3      176.00      169.36      3.02 o 
   6   2   3       50.98       52.70      1.09 o 
   7   2   3        7.55        7.95      0.78 o 
   8   2   3        0.13       -0.03      0.71 o 
   9   2   3      299.81      294.54      4.01 o 
  10   2   3        4.02        7.03      0.91 o 
  11   2   3      534.87      576.74      3.86 o 
 -11   3   3      191.66      205.83      4.73 o 
 -10   3   3       22.47       19.62      0.71 o 
  -9   3   3      120.97      128.53      1.57 o 
  -8   3   3        1.65        1.29      0.55 o 
  -7   3   3       46.69       43.52      1.17 o 
  -6   3   3       79.96       81.31      1.25 o 
  -5   3   3        0.82        0.63      0.75 o 
  -4   3   3       27.19       24.86      0.54 o 
  -3   3   3      127.42       94.36      1.26 o 
  -2   3   3      766.83      750.35      6.21 o 
  -1   3   3        5.03        1.69      0.31 o 
   0   3   3       13.13       15.41      0.49 o 
   1   3   3     1056.24     1092.32      4.25 o 
   2   3   3      590.30      641.25      3.59 o 
   3   3   3        0.33        0.91      0.72 o 
   4   3   3       50.30       47.93      1.36 o 
   5   3   3      194.87      215.07      2.70 o 
   6   3   3        6.15        4.45      1.38 o 
   7   3   3      738.47      781.43      5.55 o 
   8   3   3       45.62       43.24      1.72 o 
   9   3   3       33.33       41.88      1.95 o 
  10   3   3        0.01       -0.84      1.27 o 
 -10   4   3       48.88       46.54      1.35 o 
  -9   4   3        7.28        7.34      0.94 o 
  -8   4   3      236.46      231.43      2.23 o 
  -7   4   3      117.90      112.24      2.19 o 
  -6   4   3      344.08      329.28      3.17 o 
  -5   4   3      555.56      546.04      3.83 o 
  -4   4   3       23.02       23.98      1.14 o 
  -3   4   3      555.46      438.65     40.78 o 
  -2   4   3       50.07       47.73      1.07 o 
  -1   4   3       51.02       53.27      0.90 o 
   0   4   3       85.42       95.40      1.20 o 
   1   4   3      640.21      609.15      4.06 o 
   2   4   3       30.73       33.96      1.19 o 
   3   4   3      234.88      215.24      2.58 o 
   4   4   3       39.62       50.04      1.57 o 
   5   4   3      197.39      196.02      2.81 o 
   6   4   3       25.94       22.90      1.55 o 
   7   4   3        1.10        2.47      1.18 o 
   8   4   3        0.47        1.36      1.20 o 
   9   4   3      156.49      164.34      3.24 o 
  10   4   3        5.73        9.00      1.71 o 
  -9   5   3        2.01        1.76      0.87 o 
  -8   5   3        5.23        4.56      1.14 o 
  -7   5   3        3.86        5.40      1.13 o 
  -6   5   3      100.20      100.65      2.09 o 
  -5   5   3        6.67        6.59      1.05 o 
  -4   5   3       63.24       65.52      1.70 o 
  -3   5   3      119.75       99.57      1.84 o 
  -2   5   3       30.18       28.90      3.79 o 
  -1   5   3      107.49      102.35      4.76 o 
   0   5   3       33.95       42.37      1.80 o 
   1   5   3        0.54        1.53      0.54 o 
   2   5   3       32.72       38.55      1.49 o 
   3   5   3       68.22       61.78      1.69 o 
   4   5   3       31.54       38.60      1.59 o 
   5   5   3       33.83       31.24      1.68 o 
   6   5   3       32.06       39.49      1.85 o 
   7   5   3      204.67      222.32      3.65 o 
   8   5   3       83.30       82.66      2.57 o 
   9   5   3       37.41       44.37      2.17 o 
  -8   6   3       13.19       13.88      1.42 o 
  -7   6   3       30.35       31.07      1.54 o 
  -6   6   3       71.07       65.78      1.99 o 
  -5   6   3       68.99       67.81      1.93 o 
  -4   6   3       18.23       19.16      1.29 o 
  -3   6   3       23.38       23.10      1.34 o 
  -2   6   3       60.81       55.40      1.70 o 
  -1   6   3        6.93        7.98      0.81 o 
   0   6   3      123.73      124.64      5.18 o 
   1   6   3      230.98      223.55      2.55 o 
   2   6   3       13.91       14.75      0.97 o 
   3   6   3      110.97      106.44      2.29 o 
   4   6   3        1.81        4.24      1.32 o 
   5   6   3      181.39      196.87      3.40 o 
   6   6   3       11.87       10.43      1.75 o 
   7   6   3       19.62       18.13      1.83 o 
   8   6   3        7.29        9.35      1.76 o 
  -6   7   3        3.68        0.86      1.37 o 
  -5   7   3        2.60        2.52      1.37 o 
  -4   7   3        8.96        7.70      1.31 o 
  -3   7   3       13.32       13.13      1.43 o 
  -2   7   3       10.16        7.85      1.18 o 
  -1   7   3        8.52        6.02      1.28 o 
   0   7   3       24.82       27.65      1.53 o 
   1   7   3        2.09        2.52      0.93 o 
   2   7   3        5.29        4.45      0.97 o 
   3   7   3       14.57       12.46      0.99 o 
   4   7   3       15.07       14.27      1.14 o 
   5   7   3        0.12        0.29      1.58 o 
   6   7   3        5.79        8.16      1.85 o 
  -3   8   3       17.98       20.65      1.81 o 
  -2   8   3        3.31        3.64      1.30 o 
  -1   8   3       15.62       18.59      1.69 o 
   0   8   3        4.89        3.94      1.43 o 
   1   8   3       51.83       50.39      1.97 o 
   2   8   3        0.46        0.11      1.07 o 
 -11   0   4      504.93      523.38      4.94 o 
 -10   0   4       19.54       22.12      0.98 o 
  -9   0   4      413.03      414.22      3.88 o 
  -8   0   4       61.22       68.70      1.69 o 
  -7   0   4      936.43      924.33      5.23 o 
  -6   0   4      764.58      744.41      4.42 o 
  -5   0   4      181.48      193.59      1.37 o 
  -4   0   4        9.48       11.34      0.35 o 
  -3   0   4      621.96      581.43      1.49 o 
  -2   0   4       50.77       48.80      1.45 o 
  -1   0   4     1755.15     1809.13      4.32 o 
   0   0   4     1752.10     1794.76      9.87 o 
   1   0   4       64.77       84.92      0.69 o 
   2   0   4     7192.16     7223.11    336.09 o 
   3   0   4       71.05       67.11      1.16 o 
   4   0   4       65.48       48.84      1.15 o 
   5   0   4      100.01       95.84      1.68 o 
   6   0   4     2042.33     1868.23      7.20 o 
   7   0   4      152.30      144.88      2.32 o 
   8   0   4      144.02      132.64      2.31 o 
   9   0   4      293.16      273.93      3.45 o 
  10   0   4       48.19       42.63      1.78 o 
  11   0   4      364.77      348.74      4.33 o 
 -11   1   4      320.85      329.75      4.09 o 
 -10   1   4        3.75        4.88      1.25 o 
  -9   1   4       27.13       31.83      1.54 o 
  -8   1   4       44.19       41.73      1.03 o 
  -7   1   4      746.44      747.87      3.36 o 
  -6   1   4        7.00        6.41      0.60 o 
  -5   1   4      749.69      753.35      6.12 o 
  -4   1   4        0.40        0.61      0.29 o 
  -3   1   4      148.90      184.41      1.07 o 
  -2   1   4     3019.86     3271.14     17.19 o 
  -1   1   4      685.93      712.84      5.94 o 
   0   1   4      489.31      449.48      2.95 o 
   1   1   4       43.34       48.99      0.95 o 
   2   1   4     1103.68     1208.35      5.19 o 
   3   1   4      364.58      359.49      3.87 o 
   4   1   4      320.55      347.08     11.66 o 
   5   1   4        1.35        5.47      0.63 o 
   6   1   4     2834.60     2654.77     26.78 o 
   7   1   4        0.06        0.21      0.71 o 
   8   1   4       52.82       43.61      1.08 o 
   9   1   4       39.48       34.33      1.14 o 
  10   1   4       12.09       13.34      0.96 o 
  11   1   4        4.11        4.16      1.10 o 
 -11   2   4      539.68      478.72      5.03 o 
 -10   2   4       34.83       41.49      1.82 o 
  -9   2   4      542.78      546.47      4.76 o 
  -8   2   4      223.79      230.74      3.07 o 
  -7   2   4      421.81      432.10      2.51 o 
  -6   2   4     1174.02     1162.04      6.09 o 
  -5   2   4       41.83       39.20      0.79 o 
  -4   2   4      342.06      322.89      2.22 o 
  -3   2   4       10.82        5.89      0.40 o 
  -2   2   4       41.24       38.21      0.81 o 
  -1   2   4       59.18       48.40      6.27 o 
   0   2   4      819.19      761.51      4.09 o 
   1   2   4      129.31      124.42      2.07 o 
   2   2   4     2354.66     2494.97      3.79 o 
   3   2   4        1.83        1.79      0.44 o 
   4   2   4       53.05       45.87      8.03 o 
   5   2   4      122.43      123.79      2.03 o 
   6   2   4      948.41      931.23      3.85 o 
   7   2   4       25.71       26.85      1.72 o 
   8   2   4       54.42       54.21      1.25 o 
   9   2   4       89.87       93.45      1.63 o 
  10   2   4       52.80       46.77      3.19 o 
  11   2   4      207.91      205.91      4.03 o 
 -11   3   4      177.19      135.83      2.85 o 
 -10   3   4        6.15        5.83      1.27 o 
  -9   3   4        0.15        0.14      1.18 o 
  -8   3   4        2.35        1.77      0.71 o 
  -7   3   4      800.33      790.10      3.56 o 
  -6   3   4        0.43        1.77      0.69 o 
  -5   3   4      953.39      916.36      4.42 o 
  -4   3   4       57.70       62.62      1.47 o 
  -3   3   4       48.49       42.25      0.70 o 
  -2   3   4     2311.98     2231.39     16.49 o 
  -1   3   4      165.92      166.23      2.98 o 
   0   3   4      883.90      885.39     17.20 o 
   1   3   4        9.59        9.99      0.70 o 
   2   3   4       52.46       68.82      1.37 o 
   3   3   4        2.75        2.84      0.75 o 
   4   3   4      285.74      279.70      2.94 o 
   5   3   4       41.03       48.83      1.58 o 
   6   3   4     1091.65     1092.77      6.41 o 
   7   3   4       21.56       28.00      1.58 o 
   8   3   4        1.84        1.40      1.18 o 
   9   3   4       21.55       19.20      1.67 o 
  10   3   4        1.67        0.15      1.60 o 
 -10   4   4       11.35       12.06      1.65 o 
  -9   4   4      262.94      257.05      2.47 o 
  -8   4   4      107.71      107.34      1.62 o 
  -7   4   4       74.14       82.44      1.41 o 
  -6   4   4      337.34      339.56      3.19 o 
  -5   4   4       42.65       37.10      1.30 o 
  -4   4   4      183.92      186.99      2.41 o 
  -3   4   4       13.00       11.29      0.55 o 
  -2   4   4      117.01      107.35      1.06 o 
  -1   4   4       36.71       31.06      1.50 o 
   0   4   4      484.40      451.63      2.17 o 
   1   4   4       14.57       20.22      0.69 o 
   2   4   4      854.87      956.14      5.03 o 
   3   4   4       20.94       22.53      1.21 o 
   4   4   4        0.56        0.16      0.96 o 
   5   4   4       25.62       30.04      1.55 o 
   6   4   4      508.22      519.02      4.83 o 
   7   4   4       31.94       35.23      1.75 o 
   8   4   4       13.44       14.45      1.58 o 
   9   4   4       39.95       41.19      2.05 o 
  -9   5   4        2.13        1.42      0.87 o 
  -8   5   4        0.02        0.35      0.82 o 
  -7   5   4      166.18      145.18      2.39 o 
  -6   5   4        1.10        1.06      1.01 o 
  -5   5   4       99.13       91.73      1.92 o 
  -4   5   4        0.57        1.14      1.06 o 
  -3   5   4        6.58        8.88      1.02 o 
  -2   5   4      205.26      193.01      2.50 o 
  -1   5   4        9.65        9.46      1.13 o 
   0   5   4       33.86       40.67      0.93 o 
   1   5   4       30.39       33.39      0.74 o 
   2   5   4       32.88       29.14      0.88 o 
   3   5   4       92.60      101.01      2.13 o 
   4   5   4      154.53      148.16      2.64 o 
   5   5   4       18.31       19.70      1.58 o 
   6   5   4      466.47      488.99      5.02 o 
   7   5   4        0.15        2.46      1.50 o 
   8   5   4       21.53       24.03      1.91 o 
  -8   6   4       26.46       31.98      1.67 o 
  -7   6   4       26.08       21.44      1.35 o 
  -6   6   4       31.89       30.62      1.58 o 
  -5   6   4       14.27       11.17      1.30 o 
  -4   6   4       27.22       28.64      1.52 o 
  -3   6   4        8.64        7.68      1.09 o 
  -2   6   4       26.94       25.65      1.39 o 
  -1   6   4       61.28       56.84      1.72 o 
   0   6   4      177.04      169.61      2.69 o 
   1   6   4       12.13       12.58      0.96 o 
   2   6   4      360.58      373.65      2.73 o 
   3   6   4       12.39       15.64      1.43 o 
   4   6   4       17.99       19.20      1.64 o 
   5   6   4        0.48        1.60      1.49 o 
   6   6   4      248.86      248.04      3.98 o 
   7   6   4       44.85       50.56      2.43 o 
  -6   7   4        1.22        0.07      1.38 o 
  -5   7   4       27.26       26.35      1.65 o 
  -4   7   4        0.49        1.53      1.26 o 
  -3   7   4        7.78       10.50      1.28 o 
  -2   7   4       60.51       54.62      1.84 o 
  -1   7   4        0.02       -0.09      1.17 o 
   0   7   4       16.69       17.41      1.40 o 
   1   7   4        6.09        6.74      1.48 o 
   2   7   4        1.42       -0.09      0.89 o 
   3   7   4       15.67       18.01      1.19 o 
   4   7   4       52.63       56.93      2.24 o 
   5   7   4        5.77        6.15      1.67 o 
  -2   8   4       13.64       12.69      1.38 o 
  -1   8   4        0.00        0.61      1.44 o 
   0   8   4       31.35       30.17      1.91 o 
   1   8   4        0.16        1.05      1.51 o 
 -11   0   5       35.75       37.19      2.05 o 
 -10   0   5      279.63      251.29      3.40 o 
  -9   0   5       65.27       66.49      1.96 o 
  -8   0   5       47.13       40.37      1.46 o 
  -7   0   5      438.05      447.12      3.88 o 
  -6   0   5     1261.16     1319.77      6.14 o 
  -5   0   5      152.24      157.69      2.12 o 
  -4   0   5      426.02      454.46      3.19 o 
  -3   0   5        2.71        4.05      0.49 o 
  -2   0   5      463.44      462.30      2.85 o 
  -1   0   5      972.82      998.72      3.68 o 
   0   0   5      880.45      869.32      2.24 o 
   1   0   5       51.42       52.83      0.47 o 
   2   0   5      535.08      503.83      4.41 o 
   3   0   5      147.67      162.25      1.23 o 
   4   0   5       50.99       49.05      1.22 o 
   5   0   5      410.68      412.94      3.38 o 
   6   0   5      585.12      545.09      4.14 o 
   7   0   5      464.79      425.66      3.90 o 
   8   0   5       29.76       22.34      1.28 o 
   9   0   5      292.37      271.09      3.56 o 
  10   0   5        7.98        6.81      1.33 o 
  11   0   5        9.51        9.15      1.51 o 
 -11   1   5       16.82       20.08      1.70 o 
 -10   1   5       30.83       26.69      1.61 o 
  -9   1   5       66.91       65.85      1.97 o 
  -8   1   5       64.28       60.42      1.20 o 
  -7   1   5      101.31       99.73      2.45 o 
  -6   1   5     1082.62     1058.83      8.31 o 
  -5   1   5      377.01      393.72      1.62 o 
  -4   1   5      376.01      362.68      1.23 o 
  -3   1   5        2.10        1.86      0.25 o 
  -2   1   5     1259.63     1369.80      4.78 o 
  -1   1   5      221.45      193.27      1.26 o 
   0   1   5      923.70      880.97      7.46 o 
   1   1   5      480.15      497.34      2.40 o 
   2   1   5      462.51      497.42      1.39 o 
   3   1   5      825.53      687.04      2.87 o 
   4   1   5        2.94        3.15      0.39 o 
   5   1   5     1079.24     1047.38      3.91 o 
   6   1   5       75.60       77.85      1.33 o 
   7   1   5      102.24       92.90      1.43 o 
   8   1   5        0.88        1.68      0.70 o 
   9   1   5      471.43      437.57      6.83 o 
  10   1   5      108.02      113.34      1.85 o 
 -11   2   5       58.57       55.90      2.28 o 
 -10   2   5       93.39       85.95      2.39 o 
  -9   2   5      148.27      157.49      2.82 o 
  -8   2   5       23.90       19.16      1.42 o 
  -7   2   5       83.99       88.82      2.14 o 
  -6   2   5      544.15      561.83      2.77 o 
  -5   2   5        2.51        2.04      0.53 o 
  -4   2   5       16.06       15.97      0.48 o 
  -3   2   5       15.74        8.41      1.01 o 
  -2   2   5     1205.13     1204.47     12.29 o 
  -1   2   5      197.17      209.86      1.24 o 
   0   2   5       24.10       30.74      0.73 o 
   1   2   5      490.17      516.95      4.69 o 
   2   2   5      210.50      227.03      3.26 o 
   3   2   5       16.17       12.73      0.47 o 
   4   2   5        0.08        0.09      0.78 o 
   5   2   5       82.47       89.56      1.88 o 
   6   2   5      164.77      169.88      1.84 o 
   7   2   5      275.83      304.41      8.97 o 
   8   2   5        0.01        0.47      0.72 o 
   9   2   5      162.25      156.59      2.06 o 
  10   2   5       22.53       20.04      1.63 o 
 -10   3   5       58.03       55.35      2.15 o 
  -9   3   5        7.60        9.84      1.48 o 
  -8   3   5      100.56       94.51      2.32 o 
  -7   3   5       51.26       53.57      1.16 o 
  -6   3   5     1162.23     1150.51      8.81 o 
  -5   3   5      520.82      491.51      2.54 o 
  -4   3   5        5.97        9.59      0.56 o 
  -3   3   5      181.05      160.31      1.83 o 
  -2   3   5      494.70      468.11     11.51 o 
  -1   3   5      717.91      696.06      3.93 o 
   0   3   5      147.96      141.64      2.58 o 
   1   3   5      622.33      665.24     16.96 o 
   2   3   5        7.60        9.30      1.04 o 
   3   3   5      409.67      376.83      3.21 o 
   4   3   5       74.09       76.59      1.76 o 
   5   3   5      361.37      380.05      3.72 o 
   6   3   5      120.34      119.21      2.46 o 
   7   3   5       16.01       16.32      1.46 o 
   8   3   5        0.88       -0.20      1.19 o 
   9   3   5      191.13      198.10      3.65 o 
  10   3   5       43.47       46.51      2.28 o 
 -10   4   5       13.10        9.29      1.53 o 
  -9   4   5       50.28       50.80      2.06 o 
  -8   4   5        4.89        4.95      0.81 o 
  -7   4   5       47.11       53.88      2.07 o 
  -6   4   5      199.36      200.03      4.29 o 
  -5   4   5       33.31       30.93      1.23 o 
  -4   4   5       20.64       15.26      1.01 o 
  -3   4   5       46.43       38.05      0.79 o 
  -2   4   5      326.89      337.85      8.29 o 
  -1   4   5       59.33       62.08      0.96 o 
   0   4   5       10.11       10.26      0.87 o 
   1   4   5      107.56      121.23      4.79 o 
   2   4   5       30.29       37.91      0.92 o 
   3   4   5        0.08       -0.02      0.92 o 
   4   4   5        1.77        2.00      1.08 o 
   5   4   5       25.57       27.43      1.52 o 
   6   4   5       74.34       87.18      2.38 o 
   7   4   5      111.15      121.25      2.74 o 
   8   4   5        3.90        2.33      1.33 o 
   9   4   5       65.84       62.90      2.39 o 
  -9   5   5        9.13        9.05      1.43 o 
  -8   5   5        0.07        1.44      0.83 o 
  -7   5   5       10.42       10.09      0.90 o 
  -6   5   5      280.71      260.57      3.04 o 
  -5   5   5      113.11       97.58      1.96 o 
  -4   5   5        0.61        1.09      0.97 o 
  -3   5   5        0.84       -0.02      0.93 o 
  -2   5   5      190.36      168.41      2.34 o 
  -1   5   5      121.06      139.15      2.28 o 
   0   5   5      149.78      155.18      1.55 o 
   1   5   5      165.55      154.96     11.19 o 
   2   5   5       76.44       73.83      3.06 o 
   3   5   5      146.76      147.90      3.61 o 
   4   5   5        0.16        0.98      1.20 o 
   5   5   5      239.77      256.27      3.66 o 
   6   5   5       30.88       34.51      2.05 o 
   7   5   5       55.78       64.21      2.37 o 
   8   5   5        0.81        2.33      1.62 o 
  -7   6   5       41.27       44.48      1.71 o 
  -6   6   5       33.80       31.12      1.62 o 
  -5   6   5        6.75        8.86      1.22 o 
  -4   6   5       17.31       15.18      1.32 o 
  -3   6   5        5.84        5.42      1.02 o 
  -2   6   5       22.57       22.67      1.33 o 
  -1   6   5       13.49        9.98      1.19 o 
   0   6   5        1.27        3.82      1.19 o 
   1   6   5        0.58        0.75      1.20 o 
   2   6   5        3.23        2.44      0.80 o 
   3   6   5       14.27       13.47      0.91 o 
   4   6   5        8.79        8.51      1.43 o 
   5   6   5       10.79       11.16      1.52 o 
   6   6   5       44.66       50.96      2.37 o 
   7   6   5       37.91       36.06      2.12 o 
  -5   7   5       65.91       62.13      2.00 o 
  -4   7   5        0.12        1.03      1.47 o 
  -3   7   5        0.13        1.09      1.17 o 
  -2   7   5       35.95       28.59      1.65 o 
  -1   7   5       71.84       79.44      2.17 o 
   0   7   5       14.12       18.38      1.63 o 
   1   7   5       55.36       51.02      1.94 o 
   2   7   5        6.93        4.41      1.36 o 
   3   7   5       19.86       21.30      1.78 o 
   4   7   5        0.00       -0.28      1.35 o 
 -11   0   6      468.81      504.20      5.25 o 
 -10   0   6        3.63        3.83      1.27 o 
  -9   0   6        4.57        4.22      1.13 o 
  -8   0   6       17.59       20.33      1.22 o 
  -7   0   6      351.67      362.64      3.66 o 
  -6   0   6      335.84      314.48      3.30 o 
  -5   0   6      356.76      379.33      3.30 o 
  -4   0   6       34.20       48.42      1.32 o 
  -3   0   6        4.68        0.85      0.48 o 
  -2   0   6      911.58     1037.56      3.04 o 
  -1   0   6      663.73      629.71      2.26 o 
   0   0   6       88.93       69.12      0.75 o 
   1   0   6      383.81      415.61      1.54 o 
   2   0   6        1.39        3.42      0.47 o 
   3   0   6      482.88      444.63      5.38 o 
   4   0   6      464.10      456.74      2.28 o 
   5   0   6        9.19        8.85      1.09 o 
   6   0   6     1563.12     1440.37      6.85 o 
   7   0   6        4.13        3.13      1.02 o 
   8   0   6      276.62      264.32      3.42 o 
   9   0   6       79.82       79.25      2.24 o 
  10   0   6       15.17       13.17      1.43 o 
 -11   1   6      314.19      353.79      4.55 o 
 -10   1   6      102.35      113.12      2.62 o 
  -9   1   6      215.25      217.49      3.25 o 
  -8   1   6        0.01        1.02      0.94 o 
  -7   1   6      642.25      642.05      3.45 o 
  -6   1   6      348.70      354.68      2.46 o 
  -5   1   6        7.42        7.57      0.71 o 
  -4   1   6        5.28        6.28      0.48 o 
  -3   1   6      647.36      565.47      4.15 o 
  -2   1   6        4.34        5.54      0.32 o 
  -1   1   6      474.61      461.06      4.80 o 
   0   1   6     1058.14     1018.10      5.19 o 
   1   1   6      119.57      112.50      0.68 o 
   2   1   6     1201.50     1282.69      4.94 o 
   3   1   6       62.42       62.97      0.64 o 
   4   1   6       47.56       54.38      0.66 o 
   5   1   6       13.71       13.79      0.56 o 
   6   1   6      257.04      240.44      2.87 o 
   7   1   6        2.86        3.65      0.87 o 
   8   1   6      156.19      139.78      3.54 o 
   9   1   6      139.42      142.19      5.61 o 
  10   1   6        0.47        0.52      1.04 o 
 -10   2   6        3.63        4.01      1.37 o 
  -9   2   6        0.25        0.67      1.39 o 
  -8   2   6       14.87       12.82      1.44 o 
  -7   2   6      473.82      476.31      4.43 o 
  -6   2   6      109.40      109.49      2.31 o 
  -5   2   6      657.29      650.71      4.60 o 
  -4   2   6       17.35       18.51      0.54 o 
  -3   2   6      271.07      243.32      3.45 o 
  -2   2   6     1166.05     1213.13      2.70 o 
  -1   2   6       72.03       76.92      1.52 o 
   0   2   6      458.53      435.84      4.50 o 
   1   2   6      224.31      237.92      2.34 o 
   2   2   6      182.10      164.00      3.54 o 
   3   2   6      120.96      120.71      2.34 o 
   4   2   6      643.72      628.68      4.29 o 
   5   2   6       16.32       18.19      1.25 o 
   6   2   6     1172.40     1138.40      6.54 o 
   7   2   6       39.17       38.24      1.67 o 
   8   2   6      137.97      144.58      1.97 o 
   9   2   6      107.78      106.97      4.87 o 
  10   2   6        1.99        0.43      1.64 o 
 -10   3   6       40.65       44.07      1.97 o 
  -9   3   6      205.12      211.46      3.50 o 
  -8   3   6        7.96        8.45      1.27 o 
  -7   3   6      119.41      120.89      2.59 o 
  -6   3   6      380.03      377.11      3.99 o 
  -5   3   6        8.26        6.13      0.53 o 
  -4   3   6      149.25      145.41      2.75 o 
  -3   3   6      170.00      144.95      3.04 o 
  -2   3   6       97.50       88.55      2.31 o 
  -1   3   6       24.93       31.32      0.76 o 
   0   3   6      847.70      775.48      4.07 o 
   1   3   6      264.95      284.99      5.70 o 
   2   3   6      491.71      541.65      5.70 o 
   3   3   6       13.90       15.32      0.74 o 
   4   3   6        0.02        0.56      0.98 o 
   5   3   6        0.04        0.68      1.09 o 
   6   3   6       44.37       50.46      1.91 o 
   7   3   6        0.61        0.09      1.25 o 
   8   3   6       48.89       53.39      2.24 o 
   9   3   6       48.59       51.07      2.13 o 
  -9   4   6        0.58        0.07      1.33 o 
  -8   4   6       21.23       19.12      1.66 o 
  -7   4   6      224.70      208.40      3.32 o 
  -6   4   6       43.64       45.00      2.05 o 
  -5   4   6      196.73      179.98      2.56 o 
  -4   4   6       10.66        7.53      0.82 o 
  -3   4   6      142.06      144.71      1.37 o 
  -2   4   6      420.52      402.22      6.15 o 
  -1   4   6        0.02        0.71      0.60 o 
   0   4   6      104.76      110.23      1.77 o 
   1   4   6       79.00       73.94      1.61 o 
   2   4   6      100.12      118.95      4.43 o 
   3   4   6       49.59       63.84      6.15 o 
   4   4   6      322.38      330.56      2.48 o 
   5   4   6        0.02        1.69      1.27 o 
   6   4   6      511.84      502.28      4.99 o 
   7   4   6        4.37        8.17      1.61 o 
   8   4   6       61.00       68.73      2.53 o 
  -8   5   6        4.73        5.78      1.66 o 
  -7   5   6       62.81       57.59      1.35 o 
  -6   5   6       72.31       69.61      1.84 o 
  -5   5   6        0.41        0.99      1.01 o 
  -4   5   6        4.76        5.04      0.98 o 
  -3   5   6       44.45       39.63      1.41 o 
  -2   5   6        3.02        3.14      1.04 o 
  -1   5   6       45.80       47.05      1.01 o 
   0   5   6      247.85      235.37      1.92 o 
   1   5   6        2.24        5.40      1.03 o 
   2   5   6      202.32      204.44      2.65 o 
   3   5   6        0.62       -0.14      0.74 o 
   4   5   6       23.78       28.30      1.11 o 
   5   5   6        0.63        2.37      1.42 o 
   6   5   6       62.32       63.61      2.28 o 
   7   5   6        5.07        5.51      1.57 o 
  -7   6   6       94.50       78.94      5.75 o 
  -6   6   6       47.69       47.94      1.76 o 
  -5   6   6       20.14       21.21      1.43 o 
  -4   6   6        0.11       -0.30      1.10 o 
  -3   6   6       16.46       20.07      1.39 o 
  -2   6   6      116.99      110.36      2.26 o 
  -1   6   6        0.53        0.59      1.11 o 
   0   6   6        2.38        3.53      1.26 o 
   1   6   6       14.95       11.29      1.35 o 
   2   6   6       10.47       15.80      1.20 o 
   3   6   6       20.84       25.97      1.40 o 
   4   6   6       79.91       87.69      3.46 o 
   5   6   6        8.01        9.39      0.99 o 
   6   6   6      140.84      135.43      3.19 o 
  -4   7   6       10.08        9.66      1.48 o 
  -3   7   6        0.03       -0.28      1.10 o 
  -2   7   6        3.64        1.48      1.22 o 
  -1   7   6        0.27        0.72      1.19 o 
   0   7   6       62.70       69.28      2.24 o 
   1   7   6        2.69        3.89      1.36 o 
   2   7   6       38.53       34.47      1.86 o 
   3   7   6        0.92       -1.37      1.65 o 
 -10   0   7        3.99        3.05      1.27 o 
  -9   0   7       47.81       45.36      1.81 o 
  -8   0   7      225.92      234.35      3.21 o 
  -7   0   7       87.88       85.50      2.07 o 
  -6   0   7      350.68      336.40      3.50 o 
  -5   0   7       22.11       23.32      1.25 o 
  -4   0   7        4.10        6.55      0.95 o 
  -3   0   7      113.01      105.29      1.19 o 
  -2   0   7      111.39      119.39      1.51 o 
  -1   0   7       37.07       33.72      0.71 o 
   0   0   7     1947.31     1838.95      6.83 o 
   1   0   7      206.82      212.08      2.16 o 
   2   0   7      277.54      287.94      4.21 o 
   3   0   7      923.58      883.93      3.19 o 
   4   0   7      105.16      107.10      1.27 o 
   5   0   7      648.15      584.76      3.92 o 
   6   0   7        2.55        3.88      0.70 o 
   7   0   7      111.30       98.37      1.44 o 
   8   0   7        0.14        1.77      1.14 o 
   9   0   7       85.29       71.68      2.11 o 
 -10   1   7      105.58      108.43      2.63 o 
  -9   1   7        0.37        0.69      1.27 o 
  -8   1   7       87.96       84.44      1.55 o 
  -7   1   7       12.03       14.93      0.96 o 
  -6   1   7      248.69      256.20      2.23 o 
  -5   1   7        1.91        1.27      0.72 o 
  -4   1   7       54.11       46.39      0.78 o 
  -3   1   7        8.63        9.33      0.44 o 
  -2   1   7      295.97      313.04      3.30 o 
  -1   1   7        8.36       12.20      0.49 o 
   0   1   7      166.93      164.38      2.20 o 
   1   1   7       31.37       34.32      0.83 o 
   2   1   7       92.64       95.20      1.52 o 
   3   1   7       32.49       27.02      0.60 o 
   4   1   7       45.18       41.31      0.65 o 
   5   1   7        0.05        0.46      0.46 o 
   6   1   7       93.49       97.76      1.19 o 
   7   1   7       33.01       26.91      1.02 o 
   8   1   7        4.96        7.02      0.92 o 
   9   1   7       28.19       21.20      1.31 o 
 -10   2   7        0.12        1.18      1.40 o 
  -9   2   7        2.93        6.31      1.44 o 
  -8   2   7      278.09      290.08      3.79 o 
  -7   2   7       32.28       31.72      1.69 o 
  -6   2   7      548.52      561.14      4.71 o 
  -5   2   7       49.73       52.42      1.07 o 
  -4   2   7       70.12       66.39      3.66 o 
  -3   2   7      242.63      219.77      3.37 o 
  -2   2   7      187.38      188.35      2.94 o 
  -1   2   7      323.21      308.51      3.59 o 
   0   2   7     1252.92     1268.18      8.73 o 
   1   2   7      538.84      536.15      8.49 o 
   2   2   7       51.95       60.13      1.20 o 
   3   2   7      877.78      856.69      4.70 o 
   4   2   7      235.11      231.84      1.92 o 
   5   2   7      441.01      436.29      7.29 o 
   6   2   7       48.37       51.98      1.76 o 
   7   2   7       61.60       58.88      1.90 o 
   8   2   7        3.89        3.44      1.37 o 
   9   2   7       30.12       29.52      1.82 o 
 -10   3   7       15.79       13.70      1.79 o 
  -9   3   7        2.62        3.88      1.51 o 
  -8   3   7        5.69        9.54      1.42 o 
  -7   3   7        0.50       -0.37      1.21 o 
  -6   3   7      108.37      107.21      2.41 o 
  -5   3   7      106.85       95.44      1.34 o 
  -4   3   7        1.65        1.24      0.48 o 
  -3   3   7       30.42       23.97      0.67 o 
  -2   3   7      339.57      348.87      4.69 o 
  -1   3   7        6.37        8.56      1.00 o 
   0   3   7      312.68      267.71     43.65 o 
   1   3   7       59.03       52.44      1.49 o 
   2   3   7        1.69        1.25      0.97 o 
   3   3   7       67.60       65.82      1.19 o 
   4   3   7       55.80       55.73      1.19 o 
   5   3   7       24.73       26.06      1.04 o 
   6   3   7       31.84       33.62      1.81 o 
   7   3   7       46.80       47.87      2.01 o 
   8   3   7       14.80       13.74      1.60 o 
   9   3   7       20.11       19.01      1.73 o 
  -9   4   7        0.54        0.26      1.54 o 
  -8   4   7       91.07       94.24      2.53 o 
  -7   4   7       14.67       14.57      1.62 o 
  -6   4   7      209.36      220.84      3.44 o 
  -5   4   7       34.03       33.19      1.02 o 
  -4   4   7       59.71       52.35      0.86 o 
  -3   4   7       54.99       49.91      1.05 o 
  -2   4   7       70.03       60.86      1.05 o 
  -1   4   7      145.20      157.29      4.05 o 
   0   4   7      545.11      537.64      3.78 o 
   1   4   7      258.70      265.53      2.89 o 
   2   4   7       35.91       40.59      1.49 o 
   3   4   7      346.49      354.53      3.60 o 
   4   4   7       60.83       70.93      2.02 o 
   5   4   7      204.55      232.76      2.31 o 
   6   4   7       29.04       36.69      1.94 o 
   7   4   7       68.49       70.14      2.39 o 
   8   4   7        1.51       -0.09      1.67 o 
  -8   5   7        8.53        8.96      1.49 o 
  -7   5   7       25.49       31.12      2.03 o 
  -6   5   7        5.78        5.34      2.74 o 
  -5   5   7       14.14       14.83      1.35 o 
  -4   5   7        1.90        0.75      0.97 o 
  -3   5   7        0.00       -0.62      0.96 o 
  -2   5   7       22.52       24.22      0.83 o 
  -1   5   7        0.40        2.15      0.68 o 
   0   5   7       29.62       39.00      1.04 o 
   1   5   7        5.58        5.55      1.08 o 
   2   5   7        0.38        1.09      1.01 o 
   3   5   7        0.21       -0.19      1.02 o 
   4   5   7       24.48       23.35      1.42 o 
   5   5   7        0.01        1.80      1.69 o 
   6   5   7       25.16       27.66      1.47 o 
   7   5   7        4.98        8.60      1.63 o 
  -6   6   7       34.51       36.47      4.13 o 
  -5   6   7       32.21       32.81      1.59 o 
  -4   6   7        8.45        8.43      1.22 o 
  -3   6   7        9.01        5.76      1.25 o 
  -2   6   7        1.03       -0.88      1.20 o 
  -1   6   7       23.54       31.23      1.60 o 
   0   6   7      128.60      145.29      2.70 o 
   1   6   7       44.36       44.13      1.20 o 
   2   6   7       19.88       21.65      1.33 o 
   3   6   7       59.61       59.60      1.85 o 
   4   6   7        1.97        2.75      1.22 o 
   5   6   7       64.87       73.73      2.17 o 
  -3   7   7        0.04       -0.99      1.17 o 
  -2   7   7       12.09        9.81      1.38 o 
  -1   7   7        1.60        3.04      1.34 o 
   0   7   7       20.86       28.60      1.84 o 
   1   7   7        4.15        6.18      1.68 o 
   2   7   7        0.90       -0.95      1.65 o 
 -10   0   8       57.43       54.96      2.13 o 
  -9   0   8       51.30       51.64      1.93 o 
  -8   0   8       26.96       29.55      1.64 o 
  -7   0   8      103.67      105.51      2.26 o 
  -6   0   8        7.82       11.19      1.27 o 
  -5   0   8       71.16       59.65      1.77 o 
  -4   0   8       84.13       78.24      1.20 o 
  -3   0   8      302.88      288.77      1.95 o 
  -2   0   8       38.70       39.17      0.83 o 
  -1   0   8      222.70      212.14      1.55 o 
   0   0   8      109.87      100.36      1.67 o 
   1   0   8        1.20       -0.33      0.81 o 
   2   0   8       38.15       34.64      1.46 o 
   3   0   8        0.39        1.13      0.55 o 
   4   0   8       83.08       67.81      1.21 o 
   5   0   8      196.07      199.69      2.33 o 
   6   0   8       44.03       40.69      1.06 o 
   7   0   8        1.13        1.27      0.73 o 
   8   0   8      193.50      182.73      3.14 o 
   9   0   8       12.54       12.70      1.46 o 
 -10   1   8        7.75        5.96      1.30 o 
  -9   1   8        3.84        2.70      1.43 o 
  -8   1   8        3.72        3.72      1.42 o 
  -7   1   8        7.62        8.22      0.93 o 
  -6   1   8       31.35       29.12      1.05 o 
  -5   1   8     1381.41     1376.51     16.26 o 
  -4   1   8      107.67      117.09      1.37 o 
  -3   1   8      276.68      278.15      1.60 o 
  -2   1   8       63.11       62.54      1.66 o 
  -1   1   8        1.20        3.56      0.51 o 
   0   1   8     1360.63     1327.44      3.89 o 
   1   1   8       11.79       12.35      1.36 o 
   2   1   8      153.66      148.57      3.11 o 
   3   1   8       97.06      104.90      1.07 o 
   4   1   8      395.33      353.67      3.27 o 
   5   1   8       23.26       21.59      0.63 o 
   6   1   8      301.05      281.58      2.52 o 
   7   1   8       83.47       90.51      1.43 o 
   8   1   8      150.33      143.80      1.69 o 
   9   1   8        8.50        8.52      0.77 o 
  -9   2   8       72.25       74.83      2.36 o 
  -8   2   8       16.17       16.72      1.65 o 
  -7   2   8       13.64       12.43      1.38 o 
  -6   2   8       27.94       29.17      1.55 o 
  -5   2   8        1.81        4.17      1.37 o 
  -4   2   8      167.21      160.43      1.65 o 
  -3   2   8      275.98      268.34      3.39 o 
  -2   2   8      203.62      192.43      2.90 o 
  -1   2   8      240.13      230.89      3.90 o 
   0   2   8      272.34      265.56      5.19 o 
   1   2   8       25.94       24.75      2.05 o 
   2   2   8       68.26       66.56      1.36 o 
   3   2   8       55.35       56.54      1.08 o 
   4   2   8       82.31       65.43      1.48 o 
   5   2   8       64.92       70.74      1.33 o 
   6   2   8       10.52       11.23      1.73 o 
   7   2   8        0.43        0.68      0.76 o 
   8   2   8       86.02       93.36      7.87 o 
  -9   3   8        1.32        2.43      1.58 o 
  -8   3   8       19.63       16.05      1.68 o 
  -7   3   8        6.57        2.87      1.36 o 
  -6   3   8        1.42        1.38      1.27 o 
  -5   3   8      879.52      864.51     18.67 o 
  -4   3   8       17.89       21.76      0.90 o 
  -3   3   8      292.48      294.40      2.55 o 
  -2   3   8       51.83       45.20      0.80 o 
  -1   3   8      113.09      102.29      1.35 o 
   0   3   8      837.98      833.06      4.92 o 
   1   3   8        1.02        1.80      0.97 o 
   2   3   8      187.65      197.15      2.66 o 
   3   3   8       63.46       78.52      1.89 o 
   4   3   8      433.34      447.33      2.91 o 
   5   3   8        4.99        8.19      0.93 o 
   6   3   8      278.05      274.89      5.37 o 
   7   3   8       60.42       70.85      1.55 o 
   8   3   8       87.43       98.69      1.85 o 
  -8   4   8       11.04       11.70      1.73 o 
  -7   4   8        9.02        6.94      1.55 o 
  -6   4   8       16.72       15.37      1.62 o 
  -5   4   8        0.00        1.15      0.71 o 
  -4   4   8       37.74       36.88      1.05 o 
  -3   4   8       99.96       90.35      2.01 o 
  -2   4   8       87.37       84.83      2.81 o 
  -1   4   8      100.27      104.54      4.10 o 
   0   4   8      125.94      120.35      2.10 o 
   1   4   8        1.10        1.85      1.08 o 
   2   4   8       47.76       45.11      1.67 o 
   3   4   8       24.79       26.68      1.40 o 
   4   4   8       23.76       21.93      1.56 o 
   5   4   8       26.63       34.60      1.56 o 
   6   4   8       14.15       14.12      1.02 o 
   7   4   8        1.74        2.06      0.94 o 
  -7   5   8        8.58        4.98      1.70 o 
  -6   5   8        4.99        7.21      1.68 o 
  -5   5   8      232.89      241.75      3.71 o 
  -4   5   8       30.38       34.70      3.42 o 
  -3   5   8       24.54       27.72      1.35 o 
  -2   5   8       29.94       27.21      0.90 o 
  -1   5   8       27.11       30.03      2.45 o 
   0   5   8      199.89      216.27      6.30 o 
   1   5   8        5.33        8.46      1.08 o 
   2   5   8       16.47       20.95      1.32 o 
   3   5   8       20.16       24.82      1.44 o 
   4   5   8      112.54      127.17      2.64 o 
   5   5   8       12.05       19.62      1.66 o 
   6   5   8       94.51       91.37      2.42 o 
  -5   6   8        4.70        8.38      1.12 o 
  -4   6   8        5.34        4.86      1.26 o 
  -3   6   8        4.59        2.59      1.24 o 
  -2   6   8       12.50       11.77      1.30 o 
  -1   6   8       55.42       57.14      1.94 o 
   0   6   8       13.11       14.00      1.60 o 
   1   6   8        3.25        3.34      0.81 o 
   2   6   8       12.74       12.98      1.34 o 
   3   6   8        2.93        5.04      1.32 o 
   4   6   8        5.40        5.17      1.18 o 
  -9   0   9        3.86        2.62      1.32 o 
  -8   0   9      332.58      354.16      4.26 o 
  -7   0   9       47.82       42.73      1.83 o 
  -6   0   9       16.20       16.88      1.40 o 
  -5   0   9        1.23        2.16      1.10 o 
  -4   0   9       17.04        8.66      0.73 o 
  -3   0   9        3.55        3.52      0.67 o 
  -2   0   9      242.69      249.18      1.85 o 
  -1   0   9      521.50      502.34      2.46 o 
   0   0   9      359.70      352.41      3.13 o 
   1   0   9        3.19        1.90      0.89 o 
   2   0   9       30.26       23.92      1.21 o 
   3   0   9      121.68      120.51      3.85 o 
   4   0   9        8.29        3.97      0.69 o 
   5   0   9       16.86       23.02      0.94 o 
   6   0   9        1.54        2.55      0.74 o 
   7   0   9       59.77       53.98      2.46 o 
   8   0   9        8.02        7.31      1.32 o 
  -9   1   9       35.14       38.72      2.01 o 
  -8   1   9      291.66      332.57      4.30 o 
  -7   1   9       65.59       69.17      2.15 o 
  -6   1   9      127.14      141.31      2.67 o 
  -5   1   9      108.78      107.54      2.31 o 
  -4   1   9       20.25       16.84      0.88 o 
  -3   1   9      145.03      145.81      1.27 o 
  -2   1   9        3.10        3.45      0.55 o 
  -1   1   9       16.18       14.25      0.85 o 
   0   1   9     1337.93     1288.86      4.10 o 
   1   1   9      388.07      380.80      2.31 o 
   2   1   9       20.25       16.23      1.66 o 
   3   1   9       54.11       54.33      1.74 o 
   4   1   9       27.43       27.36      0.74 o 
   5   1   9      365.71      337.57      2.55 o 
   6   1   9        3.20        2.52      0.62 o 
   7   1   9        8.62       11.73      0.79 o 
   8   1   9       30.15       32.23      1.07 o 
  -9   2   9        1.65        2.78      1.40 o 
  -8   2   9      135.49      148.57      3.08 o 
  -7   2   9       47.11       42.38      1.92 o 
  -6   2   9        2.33        2.86      1.27 o 
  -5   2   9       10.48        7.59      0.89 o 
  -4   2   9       16.83       16.22      0.91 o 
  -3   2   9       23.55       20.96      0.88 o 
  -2   2   9      244.75      233.58      2.52 o 
  -1   2   9      205.53      207.94      8.58 o 
   0   2   9      459.32      462.93      4.41 o 
   1   2   9        0.34       -0.73      0.73 o 
   2   2   9        4.07        2.38      1.02 o 
   3   2   9      129.67      118.49      2.26 o 
   4   2   9       38.14       32.77      1.50 o 
   5   2   9       51.05       54.42      1.29 o 
   6   2   9        0.06        0.53      0.73 o 
   7   2   9       82.75       80.28      1.87 o 
   8   2   9        2.70        3.01      1.00 o 
  -8   3   9      143.46      149.09      3.10 o 
  -7   3   9       13.19       16.17      1.70 o 
  -6   3   9       93.21       99.31      2.53 o 
  -5   3   9       38.98       39.35      1.98 o 
  -4   3   9       89.60       78.15      4.50 o 
  -3   3   9       82.89       67.37      2.60 o 
  -2   3   9       10.98       10.61      2.30 o 
  -1   3   9       24.34       20.84      1.30 o 
   0   3   9      905.39      939.52      5.50 o 
   1   3   9      456.40      447.92      3.96 o 
   2   3   9        7.89        3.40      1.17 o 
   3   3   9       92.20       97.36      2.23 o 
   4   3   9       23.12       26.48      1.57 o 
   5   3   9      288.76      294.06      3.71 o 
   6   3   9       24.19       21.83      1.28 o 
   7   3   9        8.12       14.21      1.09 o 
  -7   4   9        4.95        1.31      1.58 o 
  -6   4   9        9.12        8.40      1.43 o 
  -5   4   9        0.52        1.59      0.85 o 
  -4   4   9        8.89       11.11      1.71 o 
  -3   4   9       13.43        9.60      0.81 o 
  -2   4   9       74.02       71.01      1.28 o 
  -1   4   9       73.12       87.42      3.69 o 
   0   4   9      166.13      178.58      2.64 o 
   1   4   9        0.23        0.34      1.13 o 
   2   4   9       10.61        9.93      1.18 o 
   3   4   9       41.76       40.70      1.64 o 
   4   4   9       28.56       30.55      1.72 o 
   5   4   9       27.08       33.59      1.84 o 
   6   4   9        2.13        4.33      1.47 o 
  -6   5   9        9.19       11.23      1.60 o 
  -5   5   9       36.98       39.27      2.05 o 
  -4   5   9       17.26       17.62      1.67 o 
  -3   5   9       28.95       24.63      1.71 o 
  -2   5   9        2.21        3.13      0.68 o 
  -1   5   9        0.09        2.10      0.91 o 
   0   5   9      277.45      287.10     10.70 o 
   1   5   9      144.22      158.15      2.64 o 
   2   5   9        2.08        0.53      1.20 o 
   3   5   9       10.76       11.26      1.47 o 
   4   5   9        0.05        1.48      1.31 o 
   5   5   9      107.59      110.43      2.74 o 
  -3   6   9        0.48       -1.30      1.30 o 
  -2   6   9       22.89       27.77      1.62 o 
  -1   6   9       42.85       51.73      2.03 o 
   0   6   9       34.57       48.16      2.06 o 
   1   6   9        0.03       -0.88      1.43 o 
   2   6   9        2.93        3.49      1.18 o 
  -8   0  10       40.71       45.10      2.12 o 
  -7   0  10       46.92       56.68      2.04 o 
  -6   0  10       76.63       77.18      2.15 o 
  -5   0  10      801.57      796.36      5.56 o 
  -4   0  10      224.68      217.09      2.58 o 
  -3   0  10      235.67      256.38      4.76 o 
  -2   0  10      104.05      113.10      2.55 o 
  -1   0  10       25.26       25.24      1.34 o 
   0   0  10      629.20      621.17      4.33 o 
   1   0  10       84.06       81.59      1.76 o 
   2   0  10       12.13       16.56      1.21 o 
   3   0  10       68.65       66.88      1.70 o 
   4   0  10      243.16      233.92      9.16 o 
   5   0  10       28.50       25.82      1.01 o 
   6   0  10       59.77       60.13      1.34 o 
   7   0  10        0.55        3.36      1.23 o 
  -8   1  10       41.23       40.55      2.16 o 
  -7   1  10        0.33       -0.06      1.19 o 
  -6   1  10        0.90        1.84      1.26 o 
  -5   1  10      147.63      143.81      3.20 o 
  -4   1  10      112.92      113.90      1.58 o 
  -3   1  10        1.91        2.04      0.59 o 
  -2   1  10        0.14       -0.28      0.68 o 
  -1   1  10      198.74      193.78      3.19 o 
   0   1  10        5.13        7.76      0.96 o 
   1   1  10        0.26        0.98      1.57 o 
   2   1  10       21.02       23.78      1.53 o 
   3   1  10        0.14       -0.32      0.68 o 
   4   1  10       82.86       69.02      2.71 o 
   5   1  10      101.23      105.84      1.63 o 
   6   1  10        7.85        7.91      0.91 o 
   7   1  10        0.99        3.06      0.94 o 
  -8   2  10       41.66       39.98      2.15 o 
  -7   2  10       28.47       29.19      1.89 o 
  -6   2  10       13.10       15.18      1.57 o 
  -5   2  10      597.69      562.12      4.79 o 
  -4   2  10       81.24       84.14      2.89 o 
  -3   2  10      224.26      228.40      4.99 o 
  -2   2  10       42.04       38.37      1.87 o 
  -1   2  10        1.36        2.64      0.76 o 
   0   2  10      489.34      455.20      5.59 o 
   1   2  10        8.55        7.82      0.85 o 
   2   2  10       24.44       21.68      1.36 o 
   3   2  10       86.81       94.40      2.19 o 
   4   2  10      291.73      283.36      3.53 o 
   5   2  10       20.07       22.39      1.45 o 
   6   2  10       91.54       95.68      2.40 o 
   7   2  10        1.74        3.49      1.56 o 
  -7   3  10        0.53        0.27      1.52 o 
  -6   3  10        0.13       -1.44      1.51 o 
  -5   3  10       25.99       32.44      1.83 o 
  -4   3  10       65.06       54.73      1.25 o 
  -3   3  10        1.37       -0.72      0.85 o 
  -2   3  10       15.18       13.50      1.27 o 
  -1   3  10       88.77       70.81      1.81 o 
   0   3  10       29.46       29.04      1.56 o 
   1   3  10        0.40       -0.39      1.20 o 
   2   3  10        0.05       -1.16      1.16 o 
   3   3  10        5.24        6.13      1.30 o 
   4   3  10       32.39       21.38      1.53 o 
   5   3  10       15.74       19.13      1.47 o 
   6   3  10        6.88        8.45      1.52 o 
  -6   4  10        4.77        4.52      0.94 o 
  -5   4  10      242.42      221.55      3.01 o 
  -4   4  10       38.53       45.17      1.26 o 
  -3   4  10       60.08       62.28      1.68 o 
  -2   4  10       20.59       17.81      1.37 o 
  -1   4  10        4.73        6.09      1.08 o 
   0   4  10      234.90      228.56      3.14 o 
   1   4  10        0.84        0.29      1.11 o 
   2   4  10        4.62        3.82      1.27 o 
   3   4  10       40.97       48.26      1.86 o 
   4   4  10      150.86      165.85      3.07 o 
   5   4  10        7.98       13.80      1.61 o 
  -4   5  10       17.37       18.13      1.60 o 
  -3   5  10        6.52        7.31      1.88 o 
  -2   5  10        1.24        3.35      1.10 o 
  -1   5  10       53.27       44.73      2.70 o 
   0   5  10        1.51        2.61      0.94 o 
   1   5  10        0.26       -0.85      1.09 o 
   2   5  10        0.36       -1.10      1.10 o 
   3   5  10        0.30       -0.16      1.27 o 
  -7   0  11      166.85      171.26      3.21 o 
  -6   0  11       49.29       65.73      2.08 o 
  -5   0  11       88.88       97.17      2.33 o 
  -4   0  11        5.29        7.48      0.81 o 
  -3   0  11        7.35        7.72      0.80 o 
  -2   0  11        4.44        4.47      1.22 o 
  -1   0  11       40.26       45.19      1.59 o 
   0   0  11      114.62      112.11      2.12 o 
   1   0  11       28.36       37.47      1.51 o 
   2   0  11       50.09       51.41      1.61 o 
   3   0  11       17.26       18.53      1.31 o 
   4   0  11       12.40       11.52      1.22 o 
   5   0  11       35.23       24.47      1.46 o 
   6   0  11        5.27        4.23      1.21 o 
  -7   1  11        0.99        0.95      1.59 o 
  -6   1  11       24.15       24.04      1.76 o 
  -5   1  11       20.74       25.40      2.66 o 
  -4   1  11        9.84       13.16      0.89 o 
  -3   1  11       21.32       19.70      0.96 o 
  -2   1  11      124.23      126.01      3.20 o 
  -1   1  11      162.74      161.53      2.72 o 
   0   1  11      219.12      237.18      5.61 o 
   1   1  11       35.92       35.83      1.07 o 
   2   1  11        0.02        0.34      0.71 o 
   3   1  11       37.38       30.13      0.99 o 
   4   1  11        7.33        5.53      1.27 o 
   5   1  11       13.23       14.61      1.47 o 
   6   1  11       61.61       71.69      2.12 o 
  -7   2  11       81.95       88.60      2.55 o 
  -6   2  11       38.59       47.83      2.06 o 
  -5   2  11       38.32       40.59      1.23 o 
  -4   2  11       20.92       21.89      1.02 o 
  -3   2  11        2.02       -0.26      1.15 o 
  -2   2  11        4.84        2.73      0.82 o 
  -1   2  11       29.33       26.58      0.98 o 
   0   2  11      135.19      129.69      1.59 o 
   1   2  11       60.19       59.19      1.95 o 
   2   2  11       55.25       62.62      1.96 o 
   3   2  11       43.31       41.92      1.81 o 
   4   2  11       12.55        6.66      1.22 o 
   5   2  11       51.82       45.74      1.93 o 
  -6   3  11        2.54        2.73      1.46 o 
  -5   3  11       11.88       11.82      0.96 o 
  -4   3  11        1.40        1.74      0.78 o 
  -3   3  11        0.52       -0.28      1.15 o 
  -2   3  11       66.73       59.21      1.84 o 
  -1   3  11       46.59       48.79      1.73 o 
   0   3  11      161.81      169.13      2.78 o 
   1   3  11        6.34        5.12      1.28 o 
   2   3  11        7.45        6.03      1.36 o 
   3   3  11       18.85        8.77      1.22 o 
   4   3  11       17.95       19.13      1.57 o 
   5   3  11       17.74       18.94      1.53 o 
  -5   4  11       25.73       28.52      3.63 o 
  -4   4  11       10.47       11.43      0.94 o 
  -3   4  11        2.71       -1.21      1.21 o 
  -2   4  11        4.82        3.93      1.13 o 
  -1   4  11        6.43        6.24      1.20 o 
   0   4  11       45.72       49.53      1.90 o 
   1   4  11       41.20       49.37      1.82 o 
   2   4  11       25.27       29.97      1.62 o 
   3   4  11       23.82       24.60      1.72 o 
  -6   0  12        1.27        2.37      1.31 o 
  -5   0  12      135.17      128.66      2.68 o 
  -4   0  12        0.00        1.15      1.19 o 
  -3   0  12        2.67        4.39      1.25 o 
  -2   0  12        3.32        6.17      1.25 o 
  -1   0  12        4.23        4.85      1.14 o 
   0   0  12        1.64        3.17      1.14 o 
   1   0  12       59.59       63.72      1.82 o 
   2   0  12        4.88        6.85      1.19 o 
   3   0  12        0.27       -0.59      1.03 o 
   4   0  12        7.42        4.83      1.21 o 
  -6   1  12        8.69        5.87      1.34 o 
  -5   1  12      110.11       99.92      1.86 o 
  -4   1  12       59.50       56.76      1.89 o 
  -3   1  12       31.22       30.89      1.07 o 
  -2   1  12       45.72       45.22      2.65 o 
  -1   1  12        2.06        5.20      0.81 o 
   0   1  12        8.75        7.39      0.87 o 
   1   1  12       52.32       53.75      1.23 o 
   2   1  12       84.14       94.37      1.53 o 
   3   1  12        8.52        4.35      1.35 o 
   4   1  12       47.32       47.68      1.93 o 
  -5   2  12       71.03       70.13      1.47 o 
  -4   2  12        0.51        3.10      1.11 o 
  -3   2  12        0.15       -1.00      1.11 o 
  -2   2  12        6.07        5.61      0.80 o 
  -1   2  12        0.10        0.34      0.80 o 
   0   2  12        1.12        1.50      1.25 o 
   1   2  12       37.03       37.55      1.79 o 
   2   2  12        0.00       -0.60      1.31 o 
   3   2  12        0.04       -1.10      1.16 o 
   4   2  12        1.88       -0.90      1.23 o 
  -4   3  12       16.83       18.01      1.42 o 
  -3   3  12       13.24       10.29      1.22 o 
  -2   3  12       12.94       12.31      1.30 o 
  -1   3  12        3.67        7.31      1.37 o 
   0   3  12        6.39        3.66      1.17 o 
   1   3  12       67.58       66.59      2.14 o 
   2   3  12       49.33       48.21      1.91 o 
  -4   0  13        9.77       10.74      1.28 o 
  -3   0  13        6.43        3.61      1.42 o 
  -2   0  13      187.33      196.25      2.96 o 
  -1   0  13       27.92       30.15      1.72 o 
   0   0  13       37.06       43.35      1.93 o 
   1   0  13       66.28       71.36      2.13 o 
   2   0  13       13.83       24.73      1.56 o 
  -4   1  13       18.06       21.99      1.65 o 
  -3   1  13        4.05        3.35      0.88 o 
  -2   1  13       16.34       18.83      1.12 o 
  -1   1  13        4.85        4.85      0.88 o 
   0   1  13        6.40        4.10      0.87 o 
   1   1  13       23.95       30.05      1.58 o 
   2   1  13       69.53       72.08      2.13 o 
  -2   2  13      120.77      122.81      2.39 o 
  -1   2  13       13.39       17.86      1.06 o 
   0   2  13       29.68       29.30      1.67 o 
   1   2  13       31.77       34.86      1.82 o 
                                                 
